# Supplementary material for: Molecular Classification and Overcoming Therapy Resistance for Acute Myeloid Leukemia with Adverse Genetic Factors
Source: Int J Mol Sci. 2022 May 25;23(11):5950. doi: 10.3390/ijms23115950 (PMC9180585; doi:10.3390/ijms23115950)
Supplement: Supplementary file 1 [file ijms-23-05950-s001.zip]

Archive with 1 entries (1 files):
- ijms-1704421-supplementary.pdf
